# Supplementary material for: Two New Mylagaulid Rodents from the Early Miocene of China
Source: PLoS One. 2016 Aug 3;11(8):e0159445. doi: 10.1371/journal.pone.0159445 (PMC4972310; doi:10.1371/journal.pone.0159445)
Supplement: S1 Text — (TXT) [file pone.0159445.s013.txt]

xread
250 112
Ischyromys_typus	00100000010001110110000000100000010000300100000000000000110020000010000000100000000000111001000000?11010110210001?000?1?0??10100?0020?0?0010000011001010010000001000212000010000002101100000010000000000?0010000000?11000101100100000000100011001??0010000
Paramys_delicatus	01110000010100100110000001100000111000301?01000000000000020020000010100000000000000000???001000000?10010010010001?00011?0??10100000100000010000010101002?020000010002110000000000000001000000?1?0000000010010000010?01001101?10100000000?20010000??0000100
Reithroparamys_delicatissimus	0100000001000010010000?011100000011000301?010000000000100?0020000010000000000000000000021001000000?10010010010001?00010?0??10100?0010000001000001000101200000000100021100101000?0000011000000?010001100010010000000?01000?10???100000000?20010000??0000000
Allomys_cavatus	11021311110100111011001111010001112000110001110100100010120000010110100000000001000??????0?1100000?0001011001??00??100?000000?0??0012?110???01??1100002100100?10100?010001?1000?001211?0?00110000?????01?00110????????100010?10??001000?020110000301000100
Allomys_cristabrevis	?????????????????????????????????????????????????????????????????????????010??0??0??????????????????????11101??000?0?0?10000??0??0002?110???11???0?00?2??2100?101?0??1?0?1???????????????????????????????????????????????????????00??00?00011011230211?000
Cabbage_Patch_allomyine	11?013121?0?10011?1??01??[0 1]11?0????2?11?1??0?01100?101111121020000010100000100001[0 1]00??????0??1???????????110111110013001110000110?000??11011?11?110000021020000101002?11001010?000033?1?0????100000????0??0?1?0?0200??????001???100010100000100112302111100
Allomys_nitens	11001312100100111011100021012011112001111?01111001100111121000000110100000100001000010010011100000?010101100111101130011100001100000201101101111110010220200001010131110110100000[0 1]2201100??0010000??[0 1]?0??00110?0?0???1000010?1?100000100000100112013111100
Allomys_reticulatus	110013121?0?00111011?00?21002012?1210121??01010001101111121000000010100000100001000030120011100000?01???110011110013011110100110000120120110111111011022021000101013111011010000001201?0????1??????????????11??0????11000010?1?100000100000100112123111100
Allomys_simplicidens	20121412110110111011100021002011112001111?010110011001111210200001101001001000010000000?0011100000?01010110?11110011?0111000?110?000201?0110111111001022020000?0101101?00100000?001211000???1???????????????????????1?0????????1000?0000000110112003111100
Parallomys_stirtoni	100?13121?0?1???10?1??1?2???0002?1200?10??01?00??????????????????????????000000100?????????1100000?01???11101??100?1?0?11000??10?0012?120???11???0?00?2??0000?101?00???001???????????????????????????????????????????????????????00??00?02?110102001111000
Allomys_storeri	1?1?[0 1]2011?1?0011100000100001000[0 1]112001200?0011000010110112102000001010010000000??00??????0?1100000?00010010000001103?1101000?100?000?10100000001?0?01?1?00000000200321?00?0000?????????????????????????????????????????????????1000?0000010[0 1]10002301001000
Allomys_tesselatus	?????????????????????????????????????????????????????????????????????????010??0?00??????????????????????11001??101?301?1101?0?1??0002?110???11??11011022202000101?1??10011?1??0?002201?0????1??????????????????????????????????1?000?10?01?10011202311?000
Alphagaulus_douglassi	01?01012000??11110?000?0001000021121210??010000102200?0110?02101211000012112111??13??????1?21???00?01100?????????????????????????????????????????????????????????????????????2?0????????????????????1?1???1020?1201?11?[0 1]0111012?????0?0??????1112??0110?00
Alphagaulus_pristinus	01?010120?0???111????????01????2?121?10???1?0001??200?0110?0?10??11001111112?1110????????1??1???????????01?0110?1?130111000?01121??232?20112102010?00112012100111100011013?2121?0133?0000111??1111012?12101010???0????10010100?1101011[0 1]0001111112??011?010
Alphagaulus_tedfordi	11?012120????11110???0???011?0?2?121210???1?0001?2200?0110?02101011001012112?11??1???????1??1????????????1?01100111??11???00?1121?0?3?0201121020??????1??12100?111?001?0101?1211012300000??11?1?1101111210102011200?112??001???1101?1?00?0???1112??0110000
Alphagaulus_vetus	011010120000011110100100001000021121210??010000102200001100021010100011111121111022??????1?1100000?0110001001100101301111000011210023202011210201000001201211111110001101002121111320010011122111110111210101011200?11200111010110101110001111112??0110010
Deep_River_Alphagaulus	011010120000?11110100000001000020121210??010000102200?01100021010[0 1]1001111112111102[1 2]??????1?1111000?011000101110010130111100001121?023202011210201????112012100111100?1101302121001330000011112111?01?11210101011200?11100101???110101?001011?1112??0110010
Ceratogaulus_anecdotus	0???10120????1111?1??????011?0???1??210???1?00?1??200?0110?021012111011121121110023??????1??1????????????1??110??00???1?1000?0121???3??2?1121120??????1??12111?111?001????0?1?????????????????????21211?101?1?1???[2 3]1???????????11???1?10??1??1112??0110000
Epigaulus_hatcheri	0???10120????1111?1??????011?0???1??210???1?00?102200?0110?02101211001112112111??23??????1??1????????????1??110???0???1???0??0121???3??2?1121120??????1??12111?111?001????12121?113?00????111???112121121010[0 1]011113021200101???11???1?10?????1112??0110000
Ceratogaulus_minor	0???10120?00?111101000??00110002?121210??010000102200?0110?02101111?01112112111?02???????1?21?0000?0110??1??110??1030?11?000?0121?0?3??2?11211201?????1??12111?111?001??1012121?113200110???1???11102?1?10101011??2????????1???1101?1?10?????1112??0110000
Ceratogaulus_rhinocerus	0???10120?00?111101000?0001100021121210??010000102200?0110?021002110011121121110002??????1?21??000?01100?1??110??10???11???0?0121???3??2?1121120??????1??1211??111?001????121211113200000?1?1?1?11102111101010111121111[0 1]00110??11???1?10??1??1112??0110000
Galbreathia_bettae	1???11120?0??0111????????011?00??1??21???01?0001??[1 2]0000110?02001001001012011??1100??????????1???????????0??[0 2]110??003??111?0??11?1??232?2?1020020?0?00?1?01210011110001?0100?01?????????????????????????????????????????????????01?1?0110101111112??0110010
Galbreathia_novellus	11101[0 1]1200000111101001000011000201212100?010000102[1 2]00001101010000110010120110111010001020102100000?01000010[0 2]110[0 1]10030111100?011210023202011210201000001211210011110001?0100212111132101100?1221?1101010110111010200?21210011?1?010100110101111112??0110010
Pterogaulus_laevis	01??10120000?1111010000000110002?1212100?010000102200?0110?02101?1110111?112111?012??????1?21?0000?01100????110??11?0?1???00?0121???3??2?1121120??????1??12110?1110001????0212?1113300000???1?????1?????11102111200?21?00111???11???1?10?????1112??0110011
Hesperogaulus_wilsoni	0???10120?0??111101??0??0011?0???12?2100?01?000102200?0110?02101001001113112112?02???????1?21???00?0?10001??110?100301111200?012?00?32?201121120?????11??12110?111?001?0101212?11132000111?11?1?11202112101010112?1???2??011???1101?1?201011?1112??0110010
Hesperogaulus_gazini	0?1?10120?0??111101000?0001100121121210??010000102200?0110?02001001001113112111??23??????1?21???00?01100?1??110??00???11?200?012100?32?2?1121000??????1??12110?1?1?001??10[0 1]2121?1??????00?????111121211210101011201???200001???11???1?20?????1112??0110010
Pterogaulus_cambridgensis	0???10120?????111?1??????011?0????2?2100?01?00?1??200?0110?02101?01101111112112??13??????1??1????????????1??110??11???1???0??0121???3??2?1121120??????1??12110?111?001????0?1??111?2000[0 1]1???2??????????????????????????????????11???1?20?????1112??0110011
Pterogaulus_barbarellae	0???10120????1111010000?00110002?0212100?010000102200?0110?02101?011011111121121012??????1?210?000?01100010011001113?1111?00?0121?02320201121120??????1?11211011110001?0100212111132001[0 1][0 1]01?12111111211211102111200?112001010101101?11201011?1112??0110011
Umbogaulus_monodon	0???101200???11110100000001100020121210??010000102200?0110?02101?1100011[1 2]112111?011??????1?2100000?0110001?0110011130111100000121?0232020112112010???01201211011110001101312121111320001001?[0 1]?1?1111211210102011211?21200001?1?1101011201011?1112??0110010
Umbogaulus_galushai	0???10120???01111?1??????011?0???12?210???1?00?1??200?0110?02101?11000010112111?003??????1?21???????????0100110011130111100000121002320201121120100?0112212110111100011013121211113300000?1?1???111?2?1210102011211?11200??????110101120101111112??0110010
Mesogaulus_paniensis	111011120?0?001110100110001100021121210??010000102[1 2]001011000100001100101111101110000210200021111000010??0100110?00130111100001121?0232020112100110???0121121001111000110100212100133000001111?1111010?1110111011200?2120011111?1101001201011?1112??0110000
Mylagaulodon_angulatus	11101[0 1]12[0 1]?0????11010????00110002?1212100?01000010210??0110?0100001100101001100110000010200111000???01???01?0110010030111?000011210023202011210011????1120121001111?0011?130201100?23??0?0?????1????????????010?0?00??????111???110100?000011?1112??0110000
Mylagaulus_kinseyi	0???10120?????111?1??????010?0????2?2100??1?0001??200?0110?020011110010101121????1???????1???????????????1??110??01???1???0??0121?0?3??2?1121120??????1??12110?1110001?0??1?12?????????????????????????????????????????????????110??1?10?????1112??0110000
Mylagaulus_elassos	0???10120?????111?1???0??010?0???12?2100??1?0001??200?0110?0200111100101011211?1013??????1????00?????????1??110??01???1???0??01210023?0201121120??????1?01211011110001?0101?121?112?00110???1??????????????????????????????????1101?1?10101111112??0110000
Mylagaulus_sesquipedalis	0???10120????1111?1??????011?0????2?2100??1?0001??200?0110?020011110010101121?????2??????1??1????????????1??110??01???1???00?0121???3??2?1121120??????1??12110?111?001????0?1?1????????????????????????????????????????????????11???1?00?????1112??0110000
Allomys_harkseni	1010131211010011101110002[0 1]0110021020111[0 1]1?01011001100111121000000110100000100001[0 1]00??????0?1100000?0101011001111001101111000011000002011011011111000002102000010100211101101000?002211?00???1??????????????????????????????????100010100010100112302111100
Allomys_magnus	1110131210000001101110102[0 1]111002112011211?01011001101111121020000010100000100001[0 1]0002002?011100000?01010110111110011011110000110000020110111112110000021020000101002111011010000001311000???1????????????0?110?0200?21101001?12100010100000100112301111100
Ameniscomys_selenoides	211013121?0?11011010?0??00100?02?0212?0??00010000100001012000?0?0??0[0 1]1000010000??0???????0?0120000?01??0111011100013100110011110?00221020110000110010010122100101000212013010[0 1]1?001011100??????????????????????????????????????100000100011110112??0110000
Ansomys_crucifer	?????????????????????????????????????????????????????????????????????????010??01?0???????????????????????1???00??00???1??300?1000??01??0?0001001??????1??1000000?0???1????1?0??????????????????????????????????????????????????10???0?00?????0102??011?00?
Ansomys_descendens	1?1?12011?1?0???10?0?0??0???0?01?1210?0???01110??????????????????????????010000100?????????1100000?01???1010100[0 1]0113?111100??01100?0300200001001?1001?1?11010000200?11?0011100??????????0??????????????????????????????????????1100?000001?01011220111010?
Ansomys_hepburnensis	1110[0 1]2001111011110000010001120011120010???00000000101201121020000010100000100001000??????0?1100000?000101010101[0 1]01020011[0 1]31001000000000100021001100010100100000020002110011100??001211?0????1??????????????????????????????????100000000000100102201110000
Ansomys_nexodens	?????????????????????????????????????????????????????????????????????????010??0?00??????????????????????00100??[0 1]01?[2 3]00?110201?0??0101?110???11??1000101021000?002?01211001?1????001011?0????1????????????????????????????????????000?0??00001010230?11?10?
Ansomys_orientalis	1110[0 1]10011110011100010?0001110011121000???000000??10120112100000001010000010000100???????0?1100000?00??11010100001020111131001010000110[0 1]00001001000010100100000020032110010100?????????????????????????????????????????????????100000?00000[0 1]0010230111110?
Ansomys_shantungensis	?????????????????????????????????????????????????????????????????????????010??0?00??????????????????????00?00??000?2?0?11000??0??0000?010???[0 1]0???1??1?1?01000?00??0??1?00????????????????????????????????????????????????????????00??0??000000102??011?00?
Ansomys_shanwangensis	1?1?010011110???10?010?00???1?0111210?0???00?00000????????????????????0??0100001?0?020010001100000?00011101010000102011110100100?000010000001000100010100100000020041100010100??0??????????????????????????????????????????????100010000000[0 1]1010230111010?
Aplodontia_rufa	21101212000010001010100000[0 1]0000211?1110??11000011111001111010010001200000113010120500001001012101[0 1]001000100111100011110111010110010130?21000000010010012122000101?0121202101010001230010011012201101200210110001200?31011010100100000111010101112??0111100
Campestrallomys_annectens	011000001?0?00100110?0??00000000?1200011??0111000010?01002002000001010000000000??0?0000?0001000000?00???0100000000000?1000000100?0000000000000111000101001000000100021100?0000?????????????????????????????????????????????????10001000002?[0 1]1000[0 1]??000000?
Campestrallomys_dawsonae	0?0?00001?0?0???00?0?0??0???0?00?1100?10???0?10?0??0???????0???????01????000000100?????????1000000?01???010000000000001000000100000100000000000110001001?0000000200021000?00000?0??????00??????????????????????????????????????10000000002?010000??000000?
Campestrallomys_siouxensis	0110000011000210001010?1000000000110000???01110000001010020020000010100000000001000????????1000000?0001?010200000000?0100020?1000001000000000000?1001?00?0000000200021?00?0000???????????00???010?00??????0???????????010????101000?000002?010000??000000?
Haplomys_galbreathi	?????????????????????????????????????????????????????????????????????????000??0?00??????????????????????011[0 2]00000001001000000100?000[0 1]10000000000110010100100000020002110010100?????????????????????????????????????????????????10000000001001000[0 1]??000?000
Crucimys_milleri	?????????????????????????????????????????????????????????????????????????010??0??0??????????????????????0100111010130101[0 1]0000100?001210200100001100000100121001110002121100201?????????????????????????????????????????????????101010001001111112??011?000
Dakotallomys_pelycomyoides	?????????????????????????????????????????????????????????????????????????000??0100??????????????????????01120000000101000?00010000101000000000001100111001000000100021100?01000?001201100???0??????????????????????????????????100010000000010001??000?00?
Dakotallomys_lillegraveni	?????????????????????????????????????????????????????????????????????????000??01?0??????????????????????011200000001?1100?00?1000010010100000011?0001?1?01000000100021?00?01000?001201100???0??????????????????????????????????1000?0000010010001??000?00?
Downsimus_chadwicki	1?1?03011?0?0???1010?0??0???0?00?1200?11?0?1?00????????????????????01????000000?00?????????1100000??0???011?0?0000?100?000000?0??0101?000???000?10001000010000000?0000100?00??0?001311?0????1????????????????????????????????????101000002?110000??000?00?
Montana_Downsimus	1?1?03011?0?0???10?0?01?0???0000?1200?10?0?1?10????????????????????????00000000?00?????????1100000?01???0110[0 1]0?000?100?000000100?0102?010???00??10001000010100001?0100100?00??0?001301000???1????????????????????????????????????101000002?110000???00010?
Downsimus_sharpi	?????????????????????????????????????????????????????????????????????????000??0100??????????????????????01[0 1]0[0 1]000000101000000011000112001001000011000110201010010100100100?00000?002211?0????1??????????????????????????????????10101000002?110000??000?00?
Epeiromys_spanius	?????????????????????????????????????????????????????????????????????????000??0?00??????????????????????01000??000?001?000000?0??0000?000???00??10001002?01000000?0021100?00?????00001?00???0????????????????????????????????????000000002?010000??000?00?
Ephemeromys_hospes	0110000001000010010000?01[0 1]000100[0 1]12000[0 1]01?0010010000001002002000001010000000000?00?????????0000000?10?10011000000000001000000100000000000000000000001002?0100000000021000?0100?????????????????????????????????????????????????10001000002?010000??000000?
Drummond_MT_meniscomyine	11121212000010101010000?0010000111201000?0000001011001111210000001[0 1]00[0 1]0000100001000??????0?1100000?0100101001110111301010200010000022102001000001000001011210010100020200301010?001201100???1??????????????????????????01??????101000000101111112??0110000
Haplomys_arboraptus	111101001110011010001010000000000120000??00100000000??10020020000010100000000001000000021001100000?00010011000000000001003000100000001000000000?100010100100000020002110010100???02311100???1?????????????????????????0????????100000000010010001??0000000
Haplomys_liolophus	111101001100001110100010001000000120000??00[0 1]11000[0 1]101000120000000010100000000000000??????0?1100000?0001001100?00000200100000010000001001001?00001100101001000000100021100100000?00021[0 1]?0?00?010[0 1]000000000000100??0????001011?10100000000000010001??0000000
Leptoromys_wilsoni	?????????????????????????????????????????????????????????????????????????0000?0?00??????????????????????010000001[0 1]0[0 1]011000101100?001010[0 1]00000000100010102100?00020002110010100?????????????????????????????????????????????????100000000?20010000??000?00?
Liodontia_alexandrae	2110121200001100101010000010000210211100?11010011111001102010010011200000012010100400101000112101[0 1]001000010?111?100301111?010110010130021001000010?10011?2210010110021212001010?0??30???0???122?1?????0??0?100?0??0??1100??????100000?01??1111112??0110000
Massacre_Lake_Liodontia	2110121200001110101110100010000211211100?1100001111100110101000001100000001201010000110000111210110010001100111011?30111130??1100101300210010000100100111221001011002121200101000123000101101?101?0?000110111010200??1200001100100000001?00111112??0110000
Liodontia_furlongi	211012120?0010001010101??010?1???12?1100?1101001111100110111001000120000001301010150010200011?101100?0?0?00?110?100?01111?010110[0 1]10?3??2200[1 2]000010?????2?2210010110021?02?0101?2012300?[0 1]0???1???????????????10?0200???103001???100000001??1111112??0110?00
Mesogaulus_ballensis	?????????????????????????????????????????????????????????????????????????111??1?01???????????????????????1??110??01?0?1???0??112??0?3??2?11210??1?????12??2100?111?001?0??02121?013300?0????1??????????????????????????????????1??1?0?20?0???1112??011?0?0
Niglarodon_blacki	11101212000011111010000000100[0 1]021021210??100000101111211111000000102010000100001200031010010120011?010010100111010131101[0 1]30101000001210200000000100000101121001010002120[0 1]30101??0?1210?0????1?????????0??0????????????10?001?1?101000000111111112??0110000
Niglarodon_koerneri	11121212000010111010000?00100002?021210??100000101101211111020000101110000110001200031110000120011?0100101001110101311010201010001012102011000001000001011210010100021200301010?011210000???1????????????????????????1???001???101000000101111112??0110000
Niglarodon_loneyi	111212120000111110100000001000021021200??100000101101211111000000102110000100001200001100010120000?01001010011101113??011201?1000?01210200100000100000101?21001010002121100101?0?????????????????0????0??0?110?0200?0110100101?101010001??1111112??0110000
Cabbage_Patch_Niglarodon	111012120000111110101000000100021121210??10010010110121011100000010110000010000?1000311100101201[0 1]0?01001010011101013110111011100?0012102000000001000001011210010100021201301010?00131100????1?????????????????????????101??????101000001101111112??0110000
Niglarodon_petersonensis	?????????????????????????????????????????????????????????????????????????01???0??0??????????????????????0100111010031101[0 1]1010100?001210?011000001000001011210010100021?1100101?????????????????????????????????????????????????101010001111111112??011?000
Niglarodon_lemhiensis	1112121200001111101000?0001000021121?10??100100101101110111000000111?000001[0 1]000??0?0310100101200[0 1]0?01001???????????????????????????????????????????????????????????????????????0????????????????????????????????????????????????????0????????111???0??0?00
Niglarodon_progressus	?????????????????????????????????????????????????????????????????????????011??0120??????????????????????010011101113110110010100000121020000000010000010112100101000212?1301011????21?0?0???1??????????????????????????????????101000000111111112??011?000
Niglarodon_yeariani	111012120?0?11111010?0??00000002?121?10??100000101101111011000000101?000001?000??0?021010010120100?01????1??111???0???01?10??100?????????010?000??????1??121001010?021????0?0??????????????????????????????????????????????????10???0?01?????1112??0110?00
Oropyctis_pediasus	?????????????????????????????????????????????????????????????????????????000??01?0??????????????????????011000000000001000000100?0020?000010000010001110010000000?0021100?0000???01201100???0???????????????????????????????????0001000002?110000??000?00?
Parallomys_americanus	10121311110001111011101010001001112001111?01010001100011121000000110100000000001000??????0?1100000?010101110001000000011000001000000200101100011110010200000001010010100010100?????????????????????????????????????????????????10000000002?100100301110000
Parallomys_argoviensis	?????????????????????????????????????????????????????????????????????????010??0??0??????????????????????11100??[0 1]00?0?01?1000??0??0012?120???01???1?01?2??0000?101?0??1?0?1???????????????????????????????????????????????????????00??00002?11000030111?00?
Parallomys_ernii	20021411100111111011100011010000012000111001111101100110120000000010100000000001000?20010011100000?01010111000100010001?0000011100012011010001011110102000000010100001000101000?001111100???1?????????????????????????100??????10000000002?100000??0000000
Parallomys_macrodon	1000131211010011101110?01011?000112000111?0111110110001012000000001010000110000??0?021020011100000?0101011011??000?1?0100000??1??0002?120???11???1?01?2??0000?101?1??1?0?1???????????????????????????????????????????????????????00?000002?11000001211110?
Pelycomys_brulanus	0?1?000001000???01?00010[0 1]???000001100?2010?1?10?0????????????????????????000000100?????????1000000?00010010200001001?1100000?100?001000000010000?1001?1?01000000100021?00100000???0101100???0??????????????????????????????????1000?0000?1001000[0 1]??000000?
Pelycomys_placidus	?????????????????????????????????????????????????????????????????????????0000?0100??????????????????????01020??01?0001000?00?10??00101000???00?01000111?0100?000100021200100000???0201100???0??????????????????????????????????100010000?20010000??000?00?
Pelycomys_rugosus	?????????????????????????????????????????????????????????????????????????0000?0?00??????????????????????01020??01?0001?00?00010??0010?000???00??100010120100??001000?1100100??????0??1?0????0??????????????????????????????????1?001?00??2001000[0 1]??000?00?
Plesispermophilus_angustidens	0111020111110010111100100000000111200010100101000[0 1]10[0 1]20112000010001010010000000100000002?001100000?01010011[0 2]000001000110000001000000000000000011111010100[0 1]000000200101000100000?001011000???1??????????????????????????????????10000000002?010000??0000000
Plesispermophilus_atavus	?????0?0?1?0?????1??00?0????????11000??????1?1???????????????????????????0000001?0??????????1??????0??10011200000002001110000100?00000000000100011?01?1001000000200021?0010?00?????????????????????????????????????????????????1000?000002?000000??000000?
Promeniscomys_sinensis	111212121?0?11111000?00?00010001?120000??10010010110100012002000010010000010000??00010010010100000?00?????????????????????????????????????????????????????????????????????????????????????????????????????????????????0?????????????0?0??????110???0??0?00
Prosciurus_albiclivus	0110000001010110011000?0001100001120002[0 1]0?0111000010?01012?00000001010000000000??00??????0?1000000?00010???????????????????????????????????????????????????????????????????????0?????????????????0????0????100?020??00001010?10?????0?0??????0000??0??0?0?
Prosciurus_daxnerae	?????????????????????????????????????????????????????????????????????????0000?0?00??????????????????????01100??00101?0110000??0??0000?000???00???0?01?1??1100?00??0021?00????????????????????????????????????????????????????????00?00??000010001??000?00?
Prosciurus_lohiculus	0???00000?????100110?00?001000011110000??01000010000?01112?02000001000000010000?000000020001000000?01???01?201010102?1110300?000?002000000000000?1?01?1??210?000210021?0020?00????????????????????????????????????????0??0?1???0000?0?00000111111??0?10000
Prosciurus_magnus	?????????????????????????????????????????????????????????????????????????000??0?00??????????????????????01?00??000?0??100000??0??0000?000???00???0?01?1?00000?002?0021?00????????????????????????????????????????????????????????00?????02?0?0000??000?00?
Prosciurus_ordosicus	0???00000???????01?0??0?0???0000?1000?10??01?10??????????????????????????00000???0?????????1000000?00????????????????????????????????????????????????????????????????????????????????????????????????????????????????????????????????????????000???0??0?0?
Prosciurus_parvus	0110000001000110010000?00011000001[0 1]0002[0 1]1?0100000010?01102002000001010000000000100?????????1000000?000100100000000010?1100000101?0000000000000001010101001000000200021100?0000?????????????????????????????????????????????????10000000002?010000??000000?
Prosciurus_relictus	01100000010001110110?0??00110000?1100021??011[0 1]000010?000120020000010100000000001000000021001000000?00???010001000001001000000100000000000000000[0 1]1110101001000000200021100?0000000010011000?00?00000???00?00?0000?00?00001111?10100000000000010001??0000000
Prosciurus_vetustus	0110000001000110011000101110000001000020100101000000?01012?0200000101000000000010000000?0001000000?0001001100??01001???00000??0??0020?010???01???0?0??0??0??0000100021?00?????????????????????????????????????????????000001?????00?000??2?000000??0000100
Pseudaplodon_asiatica	?????????????????????????????????????????????????????????????????????????011??0?00???????????????????????10?111???1?011?1??10110010?3???1000?00010???0?0??2100101????121100101??0?0210?0????1??????????????????????????????????100010?01???111112??011?000
Rudiomys_mcgrewi	?????????????????????????????????????????????????????????????????????????011??0?20??????????????????????11001??011?3?001[0 1]3010?0??1002?010???00??1??0001?122100101?0021?0[0 1]0?1??0?0?2211100?????1010???????????????????????????????10??0??1111?1112??011?000
Sciurodon_cadurcensis	1010131111001011101110?0001000011120002011010110011011011210000001101000001000010000000?0011100000?00010111000000011001100000111000130020002000111001010021100102004010001?100???020?1100???1??????????????????????????????????10000010002?100112002111100
Sewelleladon_predontia	?????????????????????????????????????????????????????????????????????????010??0100??????????????????????01001110111301011000110001002102000000011000001011210010100020211001010?0?1210110???2??????????????????????????????????100000100101111112??011?000
Tardontia_nevadans	1110121200001110101110000010000211211100?11000011110001112100000001200000011000?000??????0?111100110?00011001??010?301?11?010?10010131021000000010010010122100101100212120010???01230111????1??????????????????????????????????100000101101111112??0110000
Tardontia_occidentale	21?012120???10101?1??00??01??????12??100?11?00?1??110111121100000??2?00000110?0?000??????0??1?????0?????110?111?0?0301011?010110010?31021000000010???010?2210010110021202001010???2301100???1??????????????????????????????????100000??1?01111112??0110?00
Meniscomys_editus	11101212000010111010000?001000021121100??110001101101211110020000111100000100001100031020000111100?01101010011100113110113000100010121010002002010000012112100101000212110010110012311010??1120100??000110011000200??1100001?[0 1]0101000001?01111112??0110000
Meniscomys_hippodus	111012120000111110100010001000021121[0 1]00??100000101101211110020000110100000100001000010010010111100?010010100111010131101100001000000210100000001100000121121001010002121100101100123110000?11201000???0??00100?0200?21101011112101000000101111112??0110000
Meniscomys_uhtoffi	111212120001101110100000000000021121[0 1]00??10000010110121111100000011110000010000100003011000011?100?0101101001110001311010300010000002101000200[0 2]010000010112100101000212110010110011311000001120100011?0?10011000?00?211010011[0 1]210?000000101111112??0110000
Tschalimys_ckhikvadzei	11?012120???1[0 1][0 1]01?1??????010?0???1??01????1?00?1??100?111?0020000110000000110????02?????????1???????????????111??11???1?1??????????????2?112100????????????????1?00001????0?01?????????????????????????????????????????????????1????0?00?????111???0??0?00
Trilaccogaulus_lemhiensis	01?01[0 1]1200???0111010?0?0001??10?11?1210??110000102[1 2]00?01100020110011?100?011??010000310200011?011[0 1]??????01021111111301111200011[0 1]?00[1 2]200201021001100001121121001110000121120101??0?2??????????????????10?1?????1???0????????????001000?00101111112??0110000
Trilaccogaulus_montanus	?????????????????????????????????????????????????????????????????????????011??0100??????????????????????010211111113011112000110?00121020112100010000?121121001110000121120101????????0?0??????????????????????????????????????0010?0100001111112??011?000
Trilaccogaulus_ovatus	00101[0 1]120?0?0[0 1]111010???000100102?121210???100001?2[1 2]000011000201100011100?0110?0100???????0?112?1???01???010211111113?1111000011[0 1]100121020002100110000?1?11210011100001??120101????2????????????????????????????????????????????0010?0100101111112??0110000
Promylagaulus_riggsi	111[0 2]1[0 1]12000??111101000?00010?00??121210??110000102100001110010[0 1]000000000?0110?0??0?03002000111111[0 1]???100010[0 2]110[0 1]1103011110000110?002200200010000100001121121001111000121120101???????????????????0?????????0?0?12?0?0?110011?12101000101101111112??0110000
Irtyshogaulus_major	1?1?10120000???????00?010???000201202????0?0?00?0????????????????????????011?10?00?????????1111111?0010?01021??1111001?11?000?1??0022?020???00??1?????12112?00111100012112010??????????????????????????????????????????????????0010000000011?1112??0110000
Irtyshogaulus_minor	1?1?10120000???????00?010???000201202????0?0?00?0????????????????????????011?10?00?????????1111111?0010?01021??11110?1?11??0??1??0022?020???00????????1?112?0?111?0001?112?1?????????????????????????????????????????????????????10??0?00011?1112??0110000
Simpligaulus_yangi	?????????????????????????????????????????????????????????????????????????????????????????????????????????????????11???1?1??0?112?????????01???????????????????????????????0?0??????????????????????????????????????????????????0????0?01?????11????????000
Lamugaulus_olkhonensis	11?01?120?0????110100?0?00110002???020????101001011?1?0110002101001?1000?011??0?00?????????1????????010?01021111111001111000011??0?22?020111?00110000?1??12100111?0001??120101?????????????????????????????????????????????????0?10?100?0011?1112??0110?0?
Brachygaulus_nicholsi	111012120?000?1110100001000000??0100001?1?1000010010?21111?0?000011?100000100?01???03????0011??????00011010211?010131101?3000100000131010000000?10000010012000101000?12103011010???2?11?0????????????????????????????????01?11?10000000?0?1?11112??0110???
;
ccode	+ 0 7 24 34 36 38 49 53 60 75 78 80 82 115 127 136 139 151 154 173 189 194 196 199 204 214 233 240 *;
force / (Ischyromys_typus Paramys_delicatus Reithroparamys_delicatissimus (Allomys_cavatus Allomys_cristabrevis Cabbage_Patch_allomyine Allomys_nitens Allomys_reticulatus Allomys_simplicidens Parallomys_stirtoni Allomys_storeri Allomys_tesselatus Alphagaulus_douglassi Alphagaulus_pristinus Alphagaulus_tedfordi Alphagaulus_vetus Deep_River_Alphagaulus Ceratogaulus_anecdotus Epigaulus_hatcheri Cera…
constrain =;
proc /;
comments 0
;
