# Supplementary material for: Two New Mylagaulid Rodents from the Early Miocene of China
Source: PLoS One. 2016 Aug 3;11(8):e0159445. doi: 10.1371/journal.pone.0159445 (PMC4972310; doi:10.1371/journal.pone.0159445)
Supplement: S2 Text — (TXT) [file pone.0159445.s014.txt]

#NEXUS
begin taxa;
	dimensions ntax=112;
	taxlabels
	Allomys_cavatus
	Allomys_cristabrevis
	Allomys_harkseni
	Allomys_magnus
	Allomys_nitens
	Allomys_reticulatus
	Allomys_simplicidens
	Allomys_storeri
	Allomys_tesselatus
	Alphagaulus_douglassi
	Alphagaulus_pristinus
	Alphagaulus_tedfordi
	Alphagaulus_vetus
	Ameniscomys_selenoides
	Ansomys_crucifer
	Ansomys_descendens
	Ansomys_hepburnensis
	Ansomys_nexodens
	Ansomys_orientalis
	Ansomys_shantungensis
	Ansomys_shanwangensis
	Aplodontia_rufa
	Brachygaulus_nicholsi
	Cabbage_Patch_Niglarodon
	Cabbage_Patch_allomyine
	Campestrallomys_annectens
	Campestrallomys_dawsonae
	Campestrallomys_siouxensis
	Ceratogaulus_anecdotus
	Epigaulus_hatcheri
	Ceratogaulus_minor
	Ceratogaulus_rhinocerus
	Crucimys_milleri
	Dakotallomys_lillegraveni
	Dakotallomys_pelycomyoides
	Deep_River_Alphagaulus
	Downsimus_chadwicki
	Downsimus_sharpi
	Drummond_MT_meniscomyine
	Epeiromys_spanius
	Ephemeromys_hospes
	Galbreathia_bettae
	Galbreathia_novellus
	Haplomys_arboraptus
	Haplomys_galbreathi
	Haplomys_liolophus
	Hesperogaulus_gazini
	Hesperogaulus_wilsoni
	Irtyshogaulus_major
	Irtyshogaulus_minor
	Ischyromys_typus
	Lamugaulus_olkhonensis
	Leptoromys_wilsoni
	Liodontia_alexandrae
	Liodontia_furlongi
	Massacre_Lake_Liodontia
	Meniscomys_editus
	Meniscomys_hippodus
	Meniscomys_uhtoffi
	Mesogaulus_ballensis
	Mesogaulus_paniensis
	Montana_Downsimus
	Mylagaulodon_angulatus
	Mylagaulus_elassos
	Mylagaulus_kinseyi
	Mylagaulus_sesquipedalis
	Niglarodon_blacki
	Niglarodon_koerneri
	Niglarodon_lemhiensis
	Niglarodon_loneyi
	Niglarodon_petersonensis
	Niglarodon_progressus
	Niglarodon_yeariani
	Oropyctis_pediasus
	Parallomys_americanus
	Parallomys_argoviensis
	Parallomys_ernii
	Parallomys_macrodon
	Parallomys_stirtoni
	Paramys_delicatus
	Pelycomys_brulanus
	Pelycomys_placidus
	Pelycomys_rugosus
	Plesispermophilus_angustidens
	Plesispermophilus_atavus
	Promeniscomys_sinensis
	Promylagaulus_riggsi
	Prosciurus_albiclivus
	Prosciurus_daxnerae
	Prosciurus_lohiculus
	Prosciurus_magnus
	Prosciurus_ordosicus
	Prosciurus_parvus
	Prosciurus_relictus
	Prosciurus_vetustus
	Pseudaplodon_asiatica
	Pterogaulus_barbarellae
	Pterogaulus_cambridgensis
	Pterogaulus_laevis
	Reithroparamys_delicatissimus
	Rudiomys_mcgrewi
	Sciurodon_cadurcensis
	Sewelleladon_predontia
	Simpligaulus_yangi
	Tardontia_nevadans
	Tardontia_occidentale
	Trilaccogaulus_lemhiensis
	Trilaccogaulus_montanus
	Trilaccogaulus_ovatus
	Tschalimys_ckhikvadzei
	Umbogaulus_galushai
	Umbogaulus_monodon
;
end;
begin trees;
	tree tnt_strict = [&U] (Ischyromys_typus,(Paramys_delicatus,Reithroparamys_delicatissimus,(Allomys_storeri,Ansomys_crucifer,Ansomys_descendens,Ansomys_nexodens,Ansomys_shantungensis,Campestrallomys_annectens,Campestrallomys_dawsonae,Campestrallomys_siouxensis,Haplomys_galbreathi,Dakotallomys_pelycomyoides,Dakotallomys_lillegraveni,Epeiromys_spanius,Ephemeromys_hospes,Haplomys_arboraptus,Haplomys_…
	tree tnt_majority = [&U] (Ischyromys_typus,((Paramys_delicatus,Reithroparamys_delicatissimus),((Pelycomys_brulanus,(Prosciurus_vetustus,(Leptoromys_wilsoni,((((((Allomys_storeri,(Ansomys_crucifer,(Ansomys_shantungensis,(Ansomys_nexodens,((Ansomys_descendens,((Sciurodon_cadurcensis,((Parallomys_macrodon,(Allomys_cavatus,Parallomys_ernii)),((Parallomys_stirtoni,(Allomys_cristabrevis,((Allomys_harks…
end;
